# Supplementary material for: Characterization of the Outer Membrane Vesicles of Pseudomonas aeruginosa Exhibiting Growth Inhibition against Acinetobacter baumannii
Source: Biomedicines. 2024 Mar 1;12(3):556. doi: 10.3390/biomedicines12030556 (PMC10967770; doi:10.3390/biomedicines12030556)
Supplement: Supplementary file 1 [file biomedicines-12-00556-s001.zip]

Archive with 1 entries (1 files):
- biomedicines-2871992-supplementary.pdf
